# Supplementary material for: Autosomal Dominantly Inherited GREB1L Variants in Individuals with Profound Sensorineural Hearing Impairment
Source: Genes (Basel). 2020 Jun 23;11(6):687. doi: 10.3390/genes11060687 (PMC7349314; doi:10.3390/genes11060687)
Supplement: Supplementary file 1 [file genes-11-00687-s001.zip]

Archive with 5 entries (4 files):
- Figure S1.png
- __MACOSX/
- __MACOSX/._Figure S1.png
- Table S1.xlsx
- __MACOSX/._Table S1.xlsx
